# Supplementary material for: Effect of Linker Substituent Nature on Performance of Active Sites in UiO-66: Combined FT-IR and DFT Study
Source: Int J Mol Sci. 2023 Oct 4;24(19):14893. doi: 10.3390/ijms241914893 (PMC10573255; doi:10.3390/ijms241914893)
Supplement: Supplementary file 1 [file ijms-24-14893-s001.zip]

Archive with 1 entries (1 files):
- ijms-2628390-supplementary.pdf
